# Supplementary material for: Sodium Hydrosulfide (NaHS) Triggers Jasmonate and Reactive Oxygen Species to Boost Rice (Oryza sativa L.) Growth, Flowering, and Grain Yield
Source: Plants (Basel). 2026 May 8;15(10):1438. doi: 10.3390/plants15101438 (PMC13211098; doi:10.3390/plants15101438)
Supplement: Supplementary file 1 [file plants-15-01438-s001.zip]

Archive with 1 entries (1 files):
- plants-4244355-supplementary.pdf
